# Supplementary material for: The Application of Active Biomonitoring with the Use of Mosses to Identify Polycyclic Aromatic Hydrocarbons in an Atmospheric Aerosol
Source: Molecules. 2021 Nov 30;26(23):7258. doi: 10.3390/molecules26237258 (PMC8659324; doi:10.3390/molecules26237258)
Supplement: Supplementary file 1 [file molecules-26-07258-s001.zip]

Archive with 1 entries (1 files):
- molecules-1434203-supplementary.pdf
